# Supplementary material for: Tregs epigenetically reprogrammed from autoreactive effector T cells mitigate established autoimmunity
Source: JCI Insight. 2025 Jul 31;10(18):e185581. doi: 10.1172/jci.insight.185581 (PMC12487859; doi:10.1172/jci.insight.185581)
Supplement: Supporting data values [file jciinsight-10-185581-s110.xlsx]

## Sheet: Fig1A
	Foxp3-Thy1.1+ (%)
Condition	1	2	3	4	5
	0.98	13.6	20.2	42.7	57.5
	1.44	14.5	19.5	42.2	56
	1.04	14.2	18.7	44.6	55.6

## Sheet: Fig1D
	Foxp3-Thy1.1+ (%)
	1° (VC +)	2° (VC +)	2° (VC -)
	68.4	92	10.9
	64	91.6	10.1
	65	92	10.6
	63	91.2	10.1

## Sheet: Fig1E
	Foxp3 CNS2
CpG	1	2	3	4	5	6	7	8	9	10	11
Treg	100	100	100	100	100	100	100	100	100	100	100
Teff	0	0	0	0	0	0	0	0	0	10	20
2° ER-Treg	100	50	75	75	75	100	75	100	100	100	100
	Il2ra
CpG	1	2	3	4
Treg	100	100	100	100
Teff	0	0	33.3333	0
2° ER-Treg	100	100	100	100
	Ctla4
CpG	1	2	3	4	5
Treg	100	100	100	80	100
Teff	0	0	0	0	20
2° ER-Treg	60	40	20	40	60
	Ikzf4
CpG	1	2	3	4	5	6
Treg	100	100	100	100	100	100
Teff	0	0	0	0	0	0
2° ER-Treg	100	75	50	75	75	75

## Sheet: Fig2A
Days	No ER-Tregs						ER-Tregs
-1	0	0	0	0	0	0	0	0	0	0	0	0
0	0	0	0	0	0	0	0	0	0	0	0	0
6	0	0	0	0	0	0	0	0	0	0	0	0
7	0	0	0	0	0	0	0	0	0	0	0	0
8	0	0.5	0	0	0	0	0	0	0	0	0	0
9	0.5	0.5	0	0	0	0	0	0	0.5	0	0.5	0.5
11	1	0.5	1	1	1	1	0	0	0.5	0.5	0.5	0.5
12	2.5	1	1	2.5	2.5	1.5	0	0.5	0.5	0.5	0.5	0.5
13	3.5	2.5	1	3	3	1.5	0	0	0.5	0.5	0.5	0.5
14	3.5	3	1	3	3	1	0	0	0	0	0	0
15	3.5	3.5	1	3.5	3	1.5	0	0	0	0	0	0
16	3.5	3	1	3	3	1	0	0	0	0	0	0
17	3	3.5	1	3	3.5	1	0	0	0	0	0	0
18	3	3	1	3	3	1	0	0	0	0	0	0
19	3	3	1	3	3	1	0	0	0	0	0	0
20	3	3	1	3	3	1	0	0	0	0	0	0
21	3	3	1	3	3	1	0	0	0	0	0	0

## Sheet: Fig2B
No ER-Tregs (%)						ER-Tregs (%)
13.3	16.5	12.2	14.7	17.2	6.95	1.89	2.06	2.36	1.63	9.3	2.81

## Sheet: Fig2C
Host CD4+ T cells (%)						ER-Tregs (%)
13.6	11.5	15.6	11.4	11.6		83.7	94.9	80	88.7	91.5

## Sheet: Fig2D
Days	No ER-Tregs						ER-Tregs
0	0	0	0	0	0	0	0	0	0	0	0	0
7	0	0	0	0	0	0	0	0	0	0	0	0
8	0	0	0	0	0	1	0	0	0	0	0	0
9	0	0	0	0	0	1	0	0	0	0	0	0
10	0.5	0.5	0.5	0.5	0.5	2	0.5	0.5	1	0.5	2	0.5
11	1	0.5	1	1	0.5	2	1	1	1	0.5	3	0.5
12	2.5	0.5	1	3	1	3	0.5	1	3	1	3	0.5
13	3	0.5	1	3.5	1	3	0.5	1	3.5	1	3.5	0.5
14	3	1	1	3.5	2.5	2.5	0.5	1	3	1	3.5	0.5
15	3	1	1	3.5	3	2.5	0.5	1	3	1	3	0.5
16	2.5	1.5	1	3	3	2.5	0.5	1	2.5	1	2.5	0.5
17	2	2	1	2.5	3	2	0.5	1	2	1	2.5	0.5
18	1.5	3	1	2.5	2.5	2	0.5	2	1	1	2.5	1
19	1	2.5	1	2	2	2	0.5	1	1	0.5	2	1
20	1	2	0.5	2	2	1	0.5	1	1	0.5	2	1
21	1	1.5	0.5	1.5	2	2	0	1	1	0.5	1.5	1.5
22	1	1.5	1.5	1.5	1.5	2.5	0	1	1	0.5	1.5	1
23	1	1.5	0.5	2.5	1.5	2	0	1	1	0.5	1.5	1
24	1	1	0.5	3	1.5	2	0	1	1	0.5	1.5	1
25	1	1	0.5	3	1.5	2	0	1	1	0	1.5	1
26	1	1	0.5	3	1.5	1.5	0	1.5	1	0	1.5	1
27	1	1	0.5	3	1.5	1	0	1	1	0	1	1
28	1	1	1	2.5	1.5	2	0	1	1	0	1	1
29	1	1.5	1	2.5	1	3	0	1	1	0.5	1	1

## Sheet: Fig2E
		% IL-17A+ of CD4
		No ER-Tregs						ER-Tregs
		18.21	11.08	12.03	13.01	10.18	26.04	4.45	12.176	14.33	10.6	11.572	6.04
		% IFNγ+ of CD4
		No ER-Tregs						ER-Tregs
		7.72	5.876	13.41	13.51	10.18	13.79	6.68	5.496	10.57	5.89	8.91	6.93
		% GM-CSF+ of CD4
		No ER-Tregs						ER-Tregs
		1.93	0.916	1.12	1.35	1.11	3.02	0.19	0.456	0.87	0.42	0.57	0.68

## Sheet: Fig3A
	% GM-CSF+
	No Treg	sgNT-ER-Tregs	sgFoxp3-Er-Tregs
	27.77	13.13	25.69
	25.5	12.73	33.92
	29.9		26.86
	28.39
	26.57
	32.3

## Sheet: Fig3B
		sgNT ER-Treg				sgFoxp3 ER-Treg
	% IL-10+ IL-17A-	21.8	20.5	21.6	17	7.98	9.67	13.3	11.4
	% IL-10- IL-17A+	2.12	2.22	1.51	1.76	10.9	9.38	7.02	8.57

[truncated: 39 more sheets: Fig3C, Fig3D, Fig3E, Fig3F, Fig3G, Fig3H, Fig4B,C, Fig4D, Fig5A, Fig5B, Fig5C, Fig5D, Fig6H, Fig7A, Fig7B, Fig7C, Fig7D, Fig7E, Fig7F, Fig7G …]
